# Supplementary material for: The transcriptome of Utricularia vulgaris, a rootless plant with minimalist genome, reveals extreme alternative splicing and only moderate sequence similarity with Utricularia gibba
Source: BMC Plant Biol. 2015 Mar 7;15:78. doi: 10.1186/s12870-015-0467-8 (PMC4358910; doi:10.1186/s12870-015-0467-8)
Supplement: Additional file 2: — Isogroups with numerous isotigs in U. vulgaris and U. gibba. [file 12870_2015_467_MOESM2_ESM.xlsx]

## Sheet: Sheet1
				Utricularia	vulgaris							Utricularia gibba
		Arabidopsis		23 isogroups with 45 or more isotigs						Arabidopsis		17 isogroups with 10 or more isotigs
Arabidopsis	Arabidopsis	Exon #	Splice variant #					Arabidopsis	Arabidopsis	Exon #	Splice variant #
homolog	gene description		Marquez et al. 2012		Isotig #			homolog	gene description		Marquez et al. 2012		Isotig #
				general metabolism proteins								general metabolism proteins
AT1G43670	fructose-1,6-bisphosphatase	12	7	>isogroup00012	87			AT5G38420	Rubisco, small subunit 2B	3	3	>isogroup00004	68
AT4G37870	phosphoenolpyruvate carboxykinase 1	13	3	>isogroup00050	46			AT1G25450	3-ketoacyl-CoA synthase 5	2	1	>isogroup00005	43
AT5G54570	beta glucosiadse gene family	11 to 12	5	>isogroup00018	480			AT1G70370	polygalacturonase 2	2	2	>isogroup00003	37
								AT5G17920	cobalamin-independent methionine synthase	12	9	>isogroup00007	15
				protein degradation				AT5G60390	GTP binding Elongation factor Tu family protein	4	4	>isogroup00016	12
AT3G11910	ubiquitin specific protease 13	32	3	>isogroup00003	120
AT1G55860	ubiquitin protein ligase 2	15 to 18	7	>isogroup00005	155							protein degradation
AT1G36070	Transducin/WD40 repeat-like superfamily	10	4	>isogroup00026	56			AT4G05320	polyubiquitin 10	5	2	>isogroup00006	12
								AT5G50920	similar to ATP-dependent Clp protease	10	7	>isogroup00009	14
				protein repair				AT5G43060	Granulin repeat cysteine protease family protein	5	3	>isogroup00010	14
AT3G61080	ribulosamine/erythrulosamine 3-kinase	9	4	>isogroup00040	51
												transcription factors
				transcription factors				AT5G20240	PI, PISTILLATA	6	3	>isogroup00020	10
AT1G21580	Zinc finger C-x8-C-x5-C-x3-H type family protein	10	3	>isogroup00034	76
												splicing control
				splicing control				AT5G11170	ATP-dependent RNA helicase	12	12	>isogroup00008	20
AT4G24740	AFC2 protein kinase	12	19	>isogroup00013	270
AT5G11170	ATP-dependent RNA helicase	12	12	>isogroup00008	90							regulatory proteins
AT5G47010	RNA helicase;non-sense decay	29	3	>isogroup00019	85			AT5G26751	SHAGGY-related kinase 11	13	11	>isogroup00015	14
AT5G37720	ALWAYS EARLY4, ALY4, involved in splicing	7	3	>isogroup00028	51			AT3G18040	MAP kinase 9	11	8	>isogroup00013	10
AT2G29190	PUMILIO 2	10	6	>isogroup00017	48			AT1G09020	SNF1-related protein kinase	13	2	>isogroup00014	10
								AT5G56610	Phosphotyrosine protein phosphatases superfamily protein	6	5	>isogroup00019	10
				regulatory proteins
AT3G25840	serine/threonine protein kinase	4 to 16	14	>isogroup00016	68							membrane proteins
AT3G61080	ribulosamine/erythrulosamine 3-kinase	9	4	>isogroup00040	51			AT4G23400	Plasma membrane intrinsic protein 1.5	4	1	>isogroup00035	10
AT1G53570	MAP kinase kinase kinase 3	11	4	>isogroup00118	48
AT1G27980	sphingosine-1P-lyase	15	6	>isogroup00007	277							repeat unknown
								NO HIT	Repeat; > 90 loci in U. gibba			>isogroup00002	60
				membrane proteins
AT5G03280	ethylene insensitive 2, EIN2	8	1	>isogroup00006	101
AT3G27870	ATPase E1-E2 type, transmembrane	11	3	>isogroup00039	65
AT5G57110	autoinhibited Ca2+ -ATPase, isoform 8,	35	5	>isogroup00117	64
AT1G55350	Phytocalpain, DEK1	32	10	>isogroup00027	45
				retroposons
	copia like retroposon			>isogroup00061	72
	copia like retroposon			>isogroup00020	45
