# Supplementary material for: The transcriptome of Utricularia vulgaris, a rootless plant with minimalist genome, reveals extreme alternative splicing and only moderate sequence similarity with Utricularia gibba
Source: BMC Plant Biol. 2015 Mar 7;15:78. doi: 10.1186/s12870-015-0467-8 (PMC4358910; doi:10.1186/s12870-015-0467-8)
Supplement: Additional file 3: — Layout of the isotigs comprising the isogroup 00007. Exons are marked in yellow, contigs corresponding to exons and introns are blue. [file 12870_2015_467_MOESM3_ESM.xlsx]

## Sheet: Sheet1
	Ex1	Ex8_int8	int6-ex7-ex8	Ex7-ex8	Int1			Ex2-1	Ex2-2_Ex3_Ex4	Ex5_Ex6		Int6	Ex7	Int7	Ex8	Ex9	int8	Int9	ex10Int10	Ex10		Ex10_Int10	Ex10	Ex10	Ex14-Ex15	Ex11-int11	Ex11	Ex12	Int12		Ex13_Ex14	Int14	Ex15
																			repeat	Rep		repeat	Rep	Rep	seq var
ReadDepth	234	9	4	5	201	202	201	181	205	92	33	42	64	28	72	77	59	66	47	46	18	23	22	22	24	33	48	77	20	51	103	59	51
Length :	355	244	203	144	96	7	5	17	242	365	133	115	48	84	95	125	160	314	104	16	146	104	16	16	475	171	106	58	79	1	225	125	372	(bp)
SUM	255	20	1	1	85	85	85	170	255	252	3	126	252	126	252	260	12	156	52	52	13	52	52	52	14	104	156	260	130	130	260	130	260
Contig :	423	452	454	455	424	443	444	425	426	427	453	428	429	430	431	432	449	433	447	448	450	434	441	445	451	435	446	436	437	442	438	439	440	Total:
isotig00405	1				1			1	1	1		1	1	1	1	1		1				1				1		1	1		1	1	1	2990
isotig00406	1				1			1	1	1		1	1	1	1	1		1					1			1		1	1		1	1	1	2902
isotig00407	1				1			1	1	1		1	1	1	1	1		1				1				1		1		1	1	1	1	2911
isotig00408	1					1		1	1	1		1	1	1	1	1		1				1				1		1	1		1	1	1	2901
isotig00409	1				1			1	1	1		1	1		1	1		1				1				1		1	1		1	1	1	2907
isotig00410	1						1		1	1		1	1	1	1	1		1				1				1		1	1		1	1	1	2882
isotig00411	1				1			1	1	1		1	1	1	1	1		1				1				1		1	1		1		1	2865
isotig00412	1				1			1	1	1			1	1	1	1		1				1				1		1	1		1	1	1	2874
isotig00413	1				1			1	1	1		1	1	1	1	1		1						1			1	1	1		1	1	1	2838
isotig00414	1				1			1	1	1		1	1	1	1	1		1					1			1		1		1	1	1	1	2823
isotig00415	1					1		1	1	1		1	1	1	1	1		1					1			1		1	1		1	1	1	2813
isotig00416	1					1		1	1	1		1	1	1	1	1		1				1				1		1		1	1	1	1	2822
isotig00417	1				1			1	1	1		1	1		1	1		1					1			1		1	1		1	1	1	2819
isotig00418	1				1			1	1	1		1	1		1	1		1				1				1		1		1	1	1	1	2828
isotig00419	1					1		1	1	1		1	1		1	1		1				1				1		1	1		1	1	1	2818
isotig00420	1						1		1	1		1	1	1	1	1		1					1			1		1	1		1	1	1	2794
isotig00421	1						1		1	1		1	1	1	1	1		1				1				1		1		1	1	1	1	2803
isotig00422	1				1			1	1	1		1	1	1	1	1		1					1			1		1	1		1		1	2777
isotig00423	1						1		1	1		1	1		1	1		1				1				1		1	1		1	1	1	2799
isotig00424	1				1			1	1	1		1	1	1	1	1		1				1				1		1		1	1		1	2786
isotig00425	1					1		1	1	1		1	1	1	1	1		1				1				1		1	1		1		1	2776
isotig00426	1				1			1	1	1			1	1	1	1		1					1			1		1	1		1	1	1	2786
isotig00427	1				1			1	1	1		1	1		1	1		1				1				1		1	1		1		1	2782
isotig00428	1				1			1	1	1			1	1	1	1		1				1				1		1		1	1	1	1	2795
isotig00429	1					1		1	1	1			1	1	1	1		1				1				1		1	1		1	1	1	2785
isotig00430	1				1			1	1	1			1		1	1		1				1				1		1	1		1	1	1	2791
isotig00431	1				1			1	1	1		1	1	1	1	1		1						1			1	1		1	1	1	1	2759
isotig00432	1					1		1	1	1		1	1	1	1	1		1						1			1	1	1		1	1	1	2749
isotig00433	1				1			1	1	1		1	1		1	1		1						1			1	1	1		1	1	1	2755
isotig00434	1						1		1	1		1	1	1	1	1		1				1				1		1	1		1		1	2757
isotig00435	1						1		1	1			1	1	1	1		1				1				1		1	1		1	1	1	2766
isotig00436	1				1			1	1	1			1	1	1	1		1				1				1		1	1		1		1	2749
isotig00437	1					1		1	1	1		1	1	1	1	1		1					1			1		1		1	1	1	1	2734
isotig00438	1				1			1	1	1		1	1		1	1		1					1			1		1		1	1	1	1	2740
isotig00439	1						1		1	1		1	1	1	1	1		1						1			1	1	1		1	1	1	2730
isotig00440	1					1		1	1	1		1	1		1	1		1					1			1		1	1		1	1	1	2730
isotig00441	1					1		1	1	1		1	1		1	1		1				1				1		1		1	1	1	1	2739
isotig00442	1				1			1	1	1		1	1	1	1	1		1						1			1	1	1		1		1	2713
isotig00443	1				1			1	1	1			1	1	1	1		1						1			1	1	1		1	1	1	2722
isotig00444	1						1		1	1		1	1	1	1	1		1					1			1		1		1	1	1	1	2715
isotig00445	1						1		1	1		1	1		1	1		1					1			1		1	1		1	1	1	2711
isotig00446	1				1			1	1	1		1	1	1	1	1		1					1			1		1		1	1		1	2698
isotig00447	1						1		1	1		1	1		1	1		1				1				1		1		1	1	1	1	2720
isotig00448	1					1		1	1	1		1	1	1	1	1		1					1			1		1	1		1		1	2688
isotig00449	1					1		1	1	1		1	1	1	1	1		1				1				1		1		1	1		1	2697
isotig00450	1				1			1	1	1		1	1		1	1		1					1			1		1	1		1		1	2694
isotig00451	1				1			1	1	1			1	1	1	1		1					1			1		1		1	1	1	1	2707
isotig00452	1				1			1	1	1		1	1		1	1		1				1				1		1		1	1		1	2703
isotig00453	1					1		1	1	1			1	1	1	1		1					1			1		1	1		1	1	1	2697
isotig00454	1					1		1	1	1		1	1		1	1		1				1				1		1	1		1		1	2693
isotig00455	1					1		1	1	1			1	1	1	1		1				1				1		1		1	1	1	1	2706
isotig00456	1				1			1	1	1			1		1	1		1					1			1		1	1		1	1	1	2703
isotig00457	1				1			1	1	1			1		1	1		1				1				1		1		1	1	1	1	2712
isotig00458	1					1		1	1	1			1		1	1		1				1				1		1	1		1	1	1	2702
isotig00459	1					1		1	1	1		1	1	1	1	1		1						1			1	1		1	1	1	1	2670
isotig00460	1				1			1	1	1		1	1		1	1		1						1			1	1		1	1	1	1	2676
isotig00461	1						1		1	1		1	1	1	1	1		1					1			1		1	1		1		1	2669
isotig00462	1						1		1	1		1	1	1	1	1		1				1				1		1		1	1		1	2678
isotig00463	1					1		1	1	1		1	1		1	1		1						1			1	1	1		1	1	1	2666
isotig00464	1						1		1	1			1	1	1	1		1					1			1		1	1		1	1	1	2678
isotig00465	1						1		1	1		1	1		1	1		1				1				1		1	1		1		1	2674
isotig00466	1						1		1	1			1	1	1	1		1				1				1		1		1	1	1	1	2687
isotig00467	1				1			1	1	1			1	1	1	1		1					1			1		1	1		1		1	2661
isotig00468	1						1		1	1			1		1	1		1				1				1		1	1		1	1	1	2683
isotig00469	1				1			1	1	1			1	1	1	1		1				1				1		1		1	1		1	2670
isotig00470	1					1		1	1	1			1	1	1	1		1				1				1		1	1		1		1	2660
isotig00471	1				1			1	1	1			1		1	1		1				1				1		1	1		1		1	2666
isotig00472	1						1		1	1		1	1	1	1	1		1						1			1	1		1	1	1	1	2651
isotig00473	1					1		1	1	1		1	1		1	1		1					1			1		1		1	1	1	1	2651
isotig00474	1						1		1	1		1	1		1	1		1						1			1	1	1		1	1	1	2647
isotig00475	1				1			1	1	1		1	1	1	1	1		1						1			1	1		1	1		1	2634
isotig00476	1					1		1	1	1		1	1	1	1	1		1						1			1	1	1		1		1	2624
isotig00477	1				1			1	1	1		1	1		1	1		1						1			1	1	1		1		1	2630
isotig00478	1				1			1	1	1			1	1	1	1		1						1			1	1		1	1	1	1	2643
isotig00479	1					1		1	1	1			1	1	1	1		1						1			1	1	1		1	1	1	2633
isotig00480	1				1			1	1	1			1		1	1		1						1			1	1	1		1	1	1	2639
isotig00481	1						1		1	1			1	1	1	1		1				1				1		1	1		1		1	2641
isotig00482	1				1			1	1	1		1	1	1	1	1			1								1	1	1		1	1	1	2612
isotig00483	1						1		1	1		1	1		1	1		1					1			1		1		1	1	1	1	2632
isotig00484	1					1		1	1	1		1	1	1	1	1		1					1			1		1		1	1		1	2609
isotig00485	1				1			1	1	1		1	1		1	1		1					1			1		1		1	1		1	2615
isotig00486	1						1		1	1		1	1	1	1	1		1						1			1	1	1		1		1	2605
isotig00487	1					1		1	1	1		1	1		1	1		1					1			1		1	1		1		1	2605
isotig00488	1					1		1	1	1			1	1	1	1		1					1			1		1		1	1	1	1	2618
isotig00489	1					1		1	1	1		1	1		1	1		1				1				1		1		1	1		1	2614
isotig00490	1				1			1	1	1			1		1	1		1					1			1		1		1	1	1	1	2624
isotig00491	1						1		1	1			1	1	1	1		1						1			1	1	1		1	1	1	2614
isotig00492	1					1		1	1	1			1		1	1		1					1			1		1	1		1	1	1	2614
isotig00493	1					1		1	1	1			1		1	1		1				1				1		1		1	1	1	1	2623
isotig00494	1				1			1	1	1			1	1	1	1		1						1			1	1	1		1		1	2597
isotig00495	1						1		1	1		1	1	1	1	1		1					1			1		1		1	1		1	2590
isotig00496	1					1		1	1	1		1	1		1	1		1						1			1	1		1	1	1	1	2587
isotig00497	1						1		1	1		1	1		1	1		1					1			1		1	1		1		1	2586
isotig00498	1						1		1	1			1	1	1	1		1					1			1		1		1	1	1	1	2599
isotig00499	1						1		1	1		1	1		1	1		1				1				1		1		1	1		1	2595
isotig00500	1						1		1	1			1		1	1		1					1			1		1	1		1	1	1	2595
isotig00501	1				1			1	1	1			1	1	1	1		1					1			1		1		1	1		1	2582
isotig00502	1						1		1	1			1		1	1		1				1				1		1		1	1	1	1	2604
isotig00503	1					1		1	1	1			1	1	1	1		1					1			1		1	1		1		1	2572
isotig00504	1					1		1	1	1			1	1	1	1		1				1				1		1		1	1		1	2581
isotig00505	1				1			1	1	1			1		1	1		1					1			1		1	1		1		1	2578
isotig00506	1				1			1	1	1			1		1	1		1				1				1		1		1	1		1	2587
isotig00507	1					1		1	1	1			1		1	1		1				1				1		1	1		1		1	2577
isotig00508	1						1		1	1		1	1		1	1		1						1			1	1		1	1	1	1	2568
isotig00509	1					1		1	1	1		1	1	1	1	1		1						1			1	1		1	1		1	2545
isotig00510	1				1			1	1	1		1	1		1	1		1						1			1	1		1	1		1	2551
isotig00511	1					1		1	1	1		1	1		1	1		1						1			1	1	1		1		1	2541
isotig00512	1					1		1	1	1			1	1	1	1		1						1			1	1		1	1	1	1	2554
isotig00513	1				1			1	1	1			1		1	1		1						1			1	1		1	1	1	1	2560
isotig00514	1						1		1	1			1	1	1	1		1					1			1		1	1		1		1	2553
isotig00515	1						1		1	1			1	1	1	1		1				1				1		1		1	1		1	2562
isotig00516	1					1		1	1	1			1		1	1		1						1			1	1	1		1	1	1	2550
isotig00517	1						1		1	1			1		1	1		1				1				1		1	1		1		1	2558
isotig00518	1				1			1	1	1		1	1	1	1	1				1							1	1	1		1	1	1	2524
isotig00519	1				1			1	1	1		1	1	1	1	1			1								1	1		1	1	1	1	2533
isotig00520	1					1		1	1	1		1	1	1	1	1			1								1	1	1		1	1	1	2523
isotig00521	1				1			1	1	1		1	1		1	1			1								1	1	1		1	1	1	2529
isotig00522	1						1		1	1		1	1	1	1	1		1						1			1	1		1	1		1	2526
isotig00523	1					1		1	1	1		1	1		1	1		1					1			1		1		1	1		1	2526
isotig00524	1						1		1	1		1	1		1	1		1						1			1	1	1		1		1	2522
isotig00525	1						1		1	1			1	1	1	1		1						1			1	1		1	1	1	1	2535
isotig00526	1					1		1	1	1			1		1	1		1					1			1		1		1	1	1	1	2535
isotig00527	1						1		1	1			1		1	1		1						1			1	1	1		1	1	1	2531
isotig00528	1				1			1	1	1			1	1	1	1		1						1			1	1		1	1		1	2518
isotig00529	1					1		1	1	1			1	1	1	1		1						1			1	1	1		1		1	2508
isotig00530	1				1			1	1	1			1		1	1		1						1			1	1	1		1		1	2514
isotig00531	1						1		1	1		1	1	1	1	1			1								1	1	1		1	1	1	2504
isotig00532	1				1			1	1	1		1	1	1	1	1			1								1	1	1		1		1	2487
isotig00533	1						1		1	1		1	1		1	1		1					1			1		1		1	1		1	2507
isotig00534	1				1			1	1	1			1	1	1	1			1								1	1	1		1	1	1	2496
isotig00535	1						1		1	1			1		1	1		1					1			1		1		1	1	1	1	2516
isotig00536	1					1		1	1	1			1	1	1	1		1					1			1		1		1	1		1	2493
isotig00537	1				1			1	1	1			1		1	1		1					1			1		1		1	1		1	2499
isotig00538	1						1		1	1			1	1	1	1		1						1			1	1	1		1		1	2489
isotig00539	1					1		1	1	1			1		1	1		1					1			1		1	1		1		1	2489
isotig00540	1					1		1	1	1			1		1	1		1				1				1		1		1	1		1	2498
isotig00541	1					1		1	1	1		1	1		1	1		1						1			1	1		1	1		1	2462
isotig00542	1						1		1	1			1	1	1	1		1					1			1		1		1	1		1	2474
isotig00543	1					1		1	1	1			1		1	1		1						1			1	1		1	1	1	1	2471
isotig00544	1						1		1	1			1		1	1		1					1			1		1	1		1		1	2470
isotig00545	1						1		1	1			1		1	1		1				1				1		1		1	1		1	2479
isotig00546	1				1			1	1	1		1	1	1	1	1				1							1	1		1	1	1	1	2445
isotig00547	1					1		1	1	1		1	1	1	1	1				1							1	1	1		1	1	1	2435
isotig00548	1				1			1	1	1		1	1		1	1				1							1	1	1		1	1	1	2441
isotig00549	1					1		1	1	1		1	1	1	1	1			1								1	1		1	1	1	1	2444
isotig00550	1				1			1	1	1		1	1		1	1			1								1	1		1	1	1	1	2450
isotig00551	1					1		1	1	1		1	1		1	1			1								1	1	1		1	1	1	2440
isotig00552	1						1		1	1		1	1		1	1		1						1			1	1		1	1		1	2443
isotig00553	1						1		1	1			1		1	1		1						1			1	1		1	1	1	1	2452
isotig00554	1					1		1	1	1			1	1	1	1		1						1			1	1		1	1		1	2429
isotig00555	1				1			1	1	1			1		1	1		1						1			1	1		1	1		1	2435
isotig00556	1					1		1	1	1			1		1	1		1						1			1	1	1		1		1	2425
isotig00557	1						1		1	1		1	1	1	1	1				1							1	1	1		1	1	1	2416
isotig00558	1						1		1	1		1	1	1	1	1			1								1	1		1	1	1	1	2425
isotig00559	1				1			1	1	1		1	1	1	1	1				1							1	1	1		1		1	2399
isotig00560	1						1		1	1		1	1		1	1			1								1	1	1		1	1	1	2421
isotig00561	1				1			1	1	1		1	1	1	1	1			1								1	1		1	1		1	2408
isotig00562	1				1			1	1	1			1	1	1	1				1							1	1	1		1	1	1	2408
isotig00563	1					1		1	1	1		1	1	1	1	1			1								1	1	1		1		1	2398
isotig00564	1				1			1	1	1		1	1		1	1			1								1	1	1		1		1	2404
isotig00565	1				1			1	1	1			1	1	1	1			1								1	1		1	1	1	1	2417
isotig00566	1					1		1	1	1			1	1	1	1			1								1	1	1		1	1	1	2407
isotig00567	1				1			1	1	1			1		1	1			1								1	1	1		1	1	1	2413
isotig00568	1						1		1	1			1	1	1	1		1						1			1	1		1	1		1	2410
isotig00569	1					1		1	1	1			1		1	1		1					1			1		1		1	1		1	2410
isotig00570	1						1		1	1			1		1	1		1						1			1	1	1		1		1	2406
isotig00571	1						1		1	1		1	1	1	1	1			1								1	1	1		1		1	2379
isotig00572	1						1		1	1			1	1	1	1			1								1	1	1		1	1	1	2388
isotig00573	1				1			1	1	1			1	1	1	1			1								1	1	1		1		1	2371
isotig00574	1						1		1	1			1		1	1		1					1			1		1		1	1		1	2391
isotig00575	1					1		1	1	1		1	1	1	1	1				1							1	1		1	1	1	1	2356
isotig00576	1				1			1	1	1		1	1		1	1				1							1	1		1	1	1	1	2362
isotig00577	1					1		1	1	1		1	1		1	1				1							1	1	1		1	1	1	2352
isotig00578	1					1		1	1	1		1	1		1	1			1								1	1		1	1	1	1	2361
isotig00579	1					1		1	1	1			1		1	1		1						1			1	1		1	1		1	2346
isotig00580	1						1		1	1		1	1	1	1	1				1							1	1		1	1	1	1	2337
isotig00581	1						1		1	1		1	1		1	1				1							1	1	1		1	1	1	2333
isotig00582	1				1			1	1	1		1	1	1	1	1				1							1	1		1	1		1	2320
isotig00583	1						1		1	1		1	1		1	1			1								1	1		1	1	1	1	2342
isotig00584	1					1		1	1	1		1	1	1	1	1				1							1	1	1		1		1	2310
isotig00585	1				1			1	1	1		1	1		1	1				1							1	1	1		1		1	2316
isotig00586	1				1			1	1	1			1	1	1	1				1							1	1		1	1	1	1	2329
isotig00587	1					1		1	1	1		1	1	1	1	1			1								1	1		1	1		1	2319
isotig00588	1				1			1	1	1		1	1		1	1			1								1	1		1	1		1	2325
isotig00589	1					1		1	1	1			1	1	1	1				1							1	1	1		1	1	1	2319
isotig00590	1				1			1	1	1			1		1	1				1							1	1	1		1	1	1	2325
isotig00591	1					1		1	1	1		1	1		1	1			1								1	1	1		1		1	2315
isotig00592	1					1		1	1	1			1	1	1	1			1								1	1		1	1	1	1	2328
isotig00593	1				1			1	1	1			1		1	1			1								1	1		1	1	1	1	2334
isotig00594	1					1		1	1	1			1		1	1			1								1	1	1		1	1	1	2324
isotig00595	1						1		1	1			1		1	1		1						1			1	1		1	1		1	2327
isotig00596	1						1		1	1		1	1	1	1	1				1							1	1	1		1		1	2291
isotig00597	1						1		1	1		1	1	1	1	1			1								1	1		1	1		1	2300
isotig00598	1						1		1	1			1	1	1	1				1							1	1	1		1	1	1	2300
isotig00599	1						1		1	1		1	1		1	1			1								1	1	1		1		1	2296
isotig00600	1						1		1	1			1	1	1	1			1								1	1		1	1	1	1	2309
isotig00601	1				1			1	1	1			1	1	1	1				1							1	1	1		1		1	2283
isotig00602	1						1		1	1			1		1	1			1								1	1	1		1	1	1	2305
isotig00603	1				1			1	1	1			1	1	1	1			1								1	1		1	1		1	2292
isotig00604	1					1		1	1	1			1	1	1	1			1								1	1	1		1		1	2282
isotig00605	1				1			1	1	1			1		1	1			1								1	1	1		1		1	2288
isotig00606	1					1		1	1	1		1	1		1	1				1							1	1		1	1	1	1	2273
isotig00607	1						1		1	1			1	1	1	1			1								1	1	1		1		1	2263
isotig00608	1						1		1	1		1	1		1	1				1							1	1		1	1	1	1	2254
isotig00609	1					1		1	1	1		1	1	1	1	1				1							1	1		1	1		1	2231
isotig00610	1				1			1	1	1		1	1		1	1				1							1	1		1	1		1	2237
isotig00611	1					1		1	1	1		1	1		1	1				1							1	1	1		1		1	2227
isotig00612	1					1		1	1	1			1	1	1	1				1							1	1		1	1	1	1	2240
isotig00613	1				1			1	1	1			1		1	1				1							1	1		1	1	1	1	2246
isotig00614	1					1		1	1	1		1	1		1	1			1								1	1		1	1		1	2236
isotig00615	1					1		1	1	1			1		1	1				1							1	1	1		1	1	1	2236
isotig00616	1					1		1	1	1			1		1	1			1								1	1		1	1	1	1	2245
isotig00617	1						1		1	1		1	1	1	1	1				1							1	1		1	1		1	2212
isotig00618	1						1		1	1		1	1		1	1				1							1	1	1		1		1	2208
isotig00619	1						1		1	1			1	1	1	1				1							1	1		1	1	1	1	2221
isotig00620	1						1		1	1		1	1		1	1			1								1	1		1	1		1	2217
isotig00621	1						1		1	1			1		1	1				1							1	1	1		1	1	1	2217
isotig00622	1				1			1	1	1			1	1	1	1				1							1	1		1	1		1	2204
isotig00623	1						1		1	1			1		1	1			1								1	1		1	1	1	1	2226
isotig00624	1					1		1	1	1			1	1	1	1				1							1	1	1		1		1	2194
isotig00625	1				1			1	1	1			1		1	1				1							1	1	1		1		1	2200
isotig00626	1					1		1	1	1			1	1	1	1			1								1	1		1	1		1	2203
isotig00627	1				1			1	1	1			1		1	1			1								1	1		1	1		1	2209
isotig00628	1					1		1	1	1			1		1	1			1								1	1	1		1		1	2199
isotig00629	1						1		1	1			1	1	1	1				1							1	1	1		1		1	2175
isotig00630	1						1		1	1			1	1	1	1			1								1	1		1	1		1	2184
isotig00631	1						1		1	1			1		1	1			1								1	1	1		1		1	2180
isotig00632	1				1			1	1	1		1	1	1	1		1				1				1									2198
isotig00633	1					1		1	1	1		1	1		1	1				1							1	1		1	1		1	2148
isotig00634	1					1		1	1	1			1		1	1				1							1	1		1	1	1	1	2157
isotig00635	1						1		1	1		1	1		1	1				1							1	1		1	1		1	2129
isotig00636	1						1		1	1			1		1	1				1							1	1		1	1	1	1	2138
isotig00637	1					1		1	1	1			1	1	1	1				1							1	1		1	1		1	2115
isotig00638	1				1			1	1	1			1		1	1				1							1	1		1	1		1	2121
isotig00639	1					1		1	1	1			1		1	1				1							1	1	1		1		1	2111
isotig00640	1					1		1	1	1			1		1	1			1								1	1		1	1		1	2120
isotig00641	1						1		1	1			1	1	1	1				1							1	1		1	1		1	2096
isotig00642	1						1		1	1			1		1	1				1							1	1	1		1		1	2092
isotig00643	1						1		1	1			1		1	1			1								1	1		1	1		1	2101
isotig00644	1					1		1	1	1		1	1	1	1		1				1				1									2109
isotig00645	1				1			1	1	1		1	1		1		1				1				1									2115
isotig00646	1						1		1	1		1	1	1	1		1				1				1									2090
isotig00647	1				1			1	1	1			1	1	1		1				1				1									2082
isotig00648	1					1		1	1	1			1		1	1				1							1	1		1	1		1	2032
isotig00649	1						1		1	1			1		1	1				1							1	1		1	1		1	2013
isotig00650	1					1		1	1	1		1	1		1		1				1				1									2026
isotig00651	1						1		1	1		1	1		1		1				1				1									2007
isotig00652	1					1		1	1	1			1	1	1		1				1				1									1993
isotig00653	1				1			1	1	1			1		1		1				1				1									1999
isotig00654	1						1		1	1			1	1	1		1				1				1									1974
isotig00655	1					1		1	1	1			1		1		1				1				1									1910
isotig00656	1						1		1	1			1		1		1				1				1									1891
isotig00657		1														1		1				1				1		1	1		1	1	1	1817
isotig00658		1														1		1					1			1		1	1		1	1	1	1729
isotig00659		1														1		1				1				1		1		1	1	1	1	1738
isotig00660		1														1		1				1				1		1	1		1		1	1692
isotig00661		1														1		1						1			1	1	1		1	1	1	1665
isotig00662		1														1		1					1			1		1		1	1	1	1	1650
isotig00663		1														1		1					1			1		1	1		1		1	1604
isotig00664		1														1		1				1				1		1		1	1		1	1613
isotig00665		1														1		1						1			1	1		1	1	1	1	1586
isotig00666		1														1		1						1			1	1	1		1		1	1540
isotig00667		1														1		1					1			1		1		1	1		1	1525
isotig00668		1														1		1						1			1	1		1	1		1	1461
isotig00669		1														1			1								1	1	1		1	1	1	1439
isotig00670		1														1				1							1	1	1		1	1	1	1351
isotig00671		1														1			1								1	1		1	1	1	1	1360
isotig00672		1														1			1								1	1	1		1		1	1314
isotig00673		1														1				1							1	1		1	1	1	1	1272
isotig00674		1														1				1							1	1	1		1		1	1226
isotig00675		1														1			1								1	1		1	1		1	1235
isotig00676		1														1				1							1	1		1	1		1	1147
isotig00677	1				1			1	1		1																							843
isotig00678	1					1		1	1		1																							754
isotig00679	1						1		1		1																							735
isotig00680			1																		1				1									825
isotig00681				1																					1									619
SUM	255	20	1	1	85	85	85	170	255	252	3	126	252	126	252	260	12	156	52	52	13	52	52	52	14	104	156	260	130	130	260	130	260
