# Supplementary material for: The transcriptome of Utricularia vulgaris, a rootless plant with minimalist genome, reveals extreme alternative splicing and only moderate sequence similarity with Utricularia gibba
Source: BMC Plant Biol. 2015 Mar 7;15:78. doi: 10.1186/s12870-015-0467-8 (PMC4358910; doi:10.1186/s12870-015-0467-8)
Supplement: Additional file 5: — GO categories significantly enriched among U. gibba – U. vulgaris putative orthologs with sequence similarity higher than 93%. [file 12870_2015_467_MOESM5_ESM.xlsx]

## Sheet: Sheet1
Ontology	Description	Number in input list	Number in BG/Ref	p-value	FDR
GO:0006412	P	translation	25	347	1.9e-07	0.00037
GO:0016192	P	vesicle-mediated transport	23	337	1.4e-06	0.0013
GO:0044267	P	cellular protein metabolic process	66	1736	1.9e-05	0.012
GO:0001510	P	RNA methylation	9	83	5.9e-05	0.028
GO:0019538	P	protein metabolic process	68	1910	9.1e-05	0.029
GO:0048193	P	Golgi vesicle transport	15	223	8.7e-05	0.029
GO:0005198	F	structural molecule activity	26	243	3.3e-11	7.3e-09
GO:0003735	F	structural constituent of ribosome	17	177	2.8e-07	3.1e-05
GO:0032561	F	guanyl ribonucleotide binding	11	133	0.00012	0.0064
GO:0005525	F	GTP binding	11	133	0.00012	0.0064
GO:0019001	F	guanyl nucleotide binding	11	137	0.00015	0.0067
GO:0032555	F	purine ribonucleotide binding	36	924	0.00052	0.016
GO:0032553	F	ribonucleotide binding	36	924	0.00052	0.016
GO:0017076	F	purine nucleotide binding	36	969	0.0011	0.031
GO:0008135	F	translation factor activity, nucleic acid binding	7	82	0.0016	0.038
GO:0043232	C	intracellular non-membrane-bounded organelle	45	723	1e-09	2e-07
GO:0043228	C	non-membrane-bounded organelle	45	723	1e-09	2e-07
GO:0005840	C	ribosome	24	308	8e-08	1e-05
GO:0030529	C	ribonucleoprotein complex	27	383	1.1e-07	1e-05
GO:0032991	C	macromolecular complex	64	1438	2.5e-07	1.9e-05
GO:0033279	C	ribosomal subunit	11	89	2.7e-06	0.00017
GO:0022626	C	cytosolic ribosome	11	92	3.7e-06	0.0002
GO:0044445	C	cytosolic part	10	83	9.3e-06	0.00045
GO:0005730	C	nucleolus	15	204	3.2e-05	0.0014
GO:0022625	C	cytosolic large ribosomal subunit	6	34	6.3e-05	0.0024
GO:0005794	C	Golgi apparatus	27	552	7.4e-05	0.0026
GO:0015934	C	large ribosomal subunit	7	52	9.6e-05	0.0031
GO:0005856	C	cytoskeleton	11	133	0.00012	0.0035
GO:0005829	C	cytosol	39	988	0.00026	0.0072
GO:0044425	C	membrane part	43	1141	0.00036	0.0093
GO:0044459	C	plasma membrane part	21	450	0.0007	0.017
GO:0005746	C	mitochondrial respiratory chain	6	53	0.00077	0.017
GO:0005773	C	vacuole	20	436	0.0011	0.024
GO:0070469	C	respiratory chain	6	61	0.0016	0.033
GO:0044428	C	nuclear part	23	560	0.0021	0.041
GO:0044430	C	cytoskeletal part	8	114	0.0026	0.048
