# Supplementary material for: The transcriptome of Utricularia vulgaris, a rootless plant with minimalist genome, reveals extreme alternative splicing and only moderate sequence similarity with Utricularia gibba
Source: BMC Plant Biol. 2015 Mar 7;15:78. doi: 10.1186/s12870-015-0467-8 (PMC4358910; doi:10.1186/s12870-015-0467-8)
Supplement: Additional file 6: — Root-associated genes in U. vulgaris and U. gibba. [file 12870_2015_467_MOESM6_ESM.xlsx]

## Sheet: Sheet1
Gene name and function	Expressed in Arabidopsis		Arabidopsis	U. vulgaris		U gibba genome
regulation by auxin
PIN-FORMED 2	roots	PIN2	AT5G57090	no ortholog		no ortholog
auxin efflux carrier
AUXIN RESPONSE FACTOR 4	roots, seedlings, embryo, youn leaves	ARF4	AT5G60450	isotig22139	STOP codon	Scf00036.g4313.t1
transcription factor
AUXIN RESPONSE FACTOR 7	roots, seedlings, embryo, youn leaves	ARF7	AT5G20730	no ortholog		no ortholog
transcription factor
AUXIN RESPONSE FACTOR 16	roots, root cap cell differentiation	ARF16	AT4G30080	isotig21444	incomplete sequence	Scf00057.g5976.t1
transcription factor				isotig35602	incomplete sequence	Scf00197.g12227.t1
AUXIN RESPONSE FACTOR 19	roots, seedlings, embryo, youn leaves	ARF19	AT1G19220	isotig06667	Complete ORF	Scf00557.g19431
transcription factor
INDOLE-3-ACETIC ACID INDUCIBLE 3	pollen, leaf, inflorescence, petals, roots	IAA3	AT1G04240	isotig12478	Complete ORF	Scf00081.g7438
transcription co-factor
INDOLE-3-ACETIC ACID INDUCIBLE 7	pollen, leaf, inflorescence, petals, roots	IAA7	AT3G23050	isotig21515	Complete ORF	no ortholog
transcription co-factor
INDOLE-3-ACETIC ACID INDUCIBLE 12	pollen, leaf, inflorescence, petals, roots	IAA12	AT1G04550	no ortholog		no ortholog
transcription co-factor
INDOLE-3-ACETIC ACID INDUCIBLE 14	pollen, leaf, inflorescence, petals, roots	IAA14	AT4G14550	no ortholog		no ortholog
transcription co-factor
INDOLE-3-ACETIC ACID INDUCIBLE 17	pollen, leaf, inflorescence, petals, roots	IAA17	AT1G04250	no ortholog		no ortholog
transcription co-factor
root development
JACKDAW	flower, embryo, seed, root, shoot apex	JKD	AT5G03150	isotig23580	Complete ORF	Scf00117.g9295
zinc finger transcription factor
MAGPIE	root, sperm cell, carpel	MGP	AT1G03840	no ortholog		no ortholog
zinc finger transcription factor
SCARECROW	pollen, leaf, inflorescence, petals, roots	SCR	AT3G54220	isotig37673	incomplete sequence	Scf00875.g22417
transcription factor
CELL WALL-ASSOCIATED KINASE	cell elongation and lateral root development	WAK	AT1G21210, AT1G21230, AT1G21240, AT1G21250, AT1G21270,	no ortholog		no ortholog
cell wall-associated ser/thr kinase
WALL-ASOCITED KINASE-LIKE	root	WAKL	AT1G16110, AT1G16120, AT1G16130, AT1G16150, AT1G16160, AT1G16260, AT1G17910	no ortholog		no ortholog
protein kinase			AT1G19390, AT1G69730, AT1G79670, AT1G79680, AT4G31100, AT4G31110	no ortholog		no ortholog
AGAMOUS-LIKE 21	root, pollen	AGL21	AT4G37940	no ortholog		no ortholog
MADS box transcription factor
AGAMOUS-LIKE 16	root, stem, leaves	AGL16	AT3G57230	no ortholog		no ortholog
MADS box transcription factor
AGAMOUS-LIKE 17	flwer, pollen, root	AGL17	AT2G22630	no ortholog		no ortholog
MADS box transcription factor
AGAMOUS-lIKE 44	shoot, root, flower	AGL44	AT2G14210	no ortholog		no ortholog
MADS box transcription factor
AGAMOUS-LIKE 12	root, shoot, sepals	AGL12	AT1G71692	no ortholog		no ortholog
MADS box transcription factor
AGAMOUS-LIKE 26	root, shoot, inflorescence	AGL26	AT5G26880	isotig13355	Complete ORF	Scf00979.g23088
MADS box transcription factor
Casparian strip
SHORTROOT	pollen, leaf, inflorescence, petals, roots	SHR	AT4G37650	isotig32179	incomplete sequence	Scf00037.g4408
transcription factor
CASPARIAN STRIP MEMBRANE DOMAIN PROTEIN 1	roots, hypocotyls	CASP1	AT2G36100	no ortholog		no ortholog
	Casparian strip, plasma membrane
CASPARIAN STRIP MEMBRANE DOMAIN PROTEIN2	root	CASP2	AT3G11550	no ortholog		no ortholog
	Casparian strip, plasma membrane
CASPARIAN STRIP MEMBRANE DOMAIN PROTEIN 3	root	CASP3	AT2G27370	no ortholog		no ortholog
	Casparian strip, plasma membrane
CASPARIAN STRIP MEMBRANE DOMAIN PROTEIN 4	root	CASP4	AT5G06200	no ortholog		no ortholog
	Casparian strip, plasma membrane
CASPARIAN STRIP MEMBRANE DOMAIN PROTEIN 5	root	CASP5	AT5G15290	isotig28370	incomplete sequence	Scf00014.g2099
	Casparian strip, endoplasmic reticulum
ENHANCED SUBERIN	root, hypocotyle, inflorescence,embryo, shoot apex	ESB1	AT2G28670	isotig36051	incomplete sequence	Scf01895.g25465.t1
Dirigent protein	Casparian strips
root transport
NITRATE EXCRETION TRANSPORTER1	root cortex, guard cells	NAXT	AT3G45650, AT3G45660, AT3G45680, AT3G45690, AT3G45700, AT3G45710, AT3G45720	no ortholog		no ortholog
nitrate/oligopeptide transporter
TPST	root, leaves, inflorescence	TPST	AT1G08030	isotig21314	incomplete sequence	Scf00117.g9300.t1
tyrosylprotein sulfotransferase	root apical meristem
Root hair
ENHANCER OF TRY AND CPC	root, hypocotyl, shoot apex	ETC1	AT1G01380	no ortholog		no ortholog
transcription factor	root hair
ROOT HAIR DEFECTIVE 6	roots, root hair cells, trichoblasts	RHD6	AT1G66470	no ortholog		no ortholog
transcription factor	Root hair
RHD SIX-LIKE1	root hair cells	RSL1	AT5G37800	no ortholog		no ortholog
transcription factor	Root hair
CAPRICE	carpel, cauline leaf, embryo, seed, flower, shoot apex, root	CPC	AT2G46410	G7OVLP302ILRYT	Complete ORF	Scf00570.g19595
MYB transcription factor	Root hair
WEREWOLF	roots, sperm cells, leaf epidermis	WER	AT5G14750	no ortholog		no ortholog
MYB transcription factor	Root hair
Root cap
BEARSKIN1	roots, cotyledons	BRN1	AT1G26870	no ortholog		no ortholog
NAC transcription factor	Root cap
BEARSKIN2	roots, cotyledons	BRN2	AT4G10350	no ortholog		no ortholog
NAC transcription factor	Root cap
FEZ	root, vascular leaf	FEZ	AT1G26870	no ortholog		no ortholog
NAC transcription factor	root cap
SOMBRERO	carpel, cauline leaf, embryo, flower, shoot apex, root	SMB	AT1G79580	no ortholog		no ortholog
NAC transcription factor	root cap
